# Supplementary material for: Omental macrophages secrete chemokine ligands that promote ovarian cancer colonization of the omentum via CCR1
Source: Commun Biol. 2020 Sep 22;3:524. doi: 10.1038/s42003-020-01246-z (PMC7508838; doi:10.1038/s42003-020-01246-z)
Supplement: Supplementary file 3 — Supplementary Data 1 [file 42003_2020_1246_MOESM3_ESM.xlsx]

## Sheet: Figure 1D
Figure 1D
Number of Overt Peritoneal Metastases Post ID8 Injection in C57BL/6
Weeks Post Injection	Omental Metastasis					Peritoneum					Diaphgragm					Liver
1	1	0	0	0	0
2	1	3	1	3	3
3	1	1	2	3	3
4	3	2	2	4	2
5	3	3	1	2	2
6	3	2	6	6	6	2	2	1	4		1
7	5	7	8	15	4	5	3	2	15	15	1	3
8	15	15	15	15	-	5	15	15	-	-	2	15	-	-	-
9	15	15	15	15	15	15	15	15	15	15	9	15	15	15	20	3	3	5	-	-

## Sheet: Figure 2B
	Figure 2B
	% of ID8 cells per omentum
	PBS	Clodronate
	18.1575	6.3
	15.8	0.8
	24	0.7
	30.7	1.2
	% of SKOV3ip.1 cells per omentum
	PBS	Clodronate
	27.6262	4.82838
	27.0014	6.19013
	18.7	11.4256
		2.47331

## Sheet: Figure 2F
Figure 2F
CCL6 Gene Expression on mouse omental macrophages
Cells of interest	Gene expression (1/dCt)
RAW 1-1	0.0623258
RAW 1-2	0.0935345
RAW 1-3	0.071029
mOM-Mϕ1-1	0.500737
mOM-Mϕ1-2	0.439089
mOM-Mϕ1-3	0.39053
mOM-Mϕ2-1	0.888503
mOM-Mϕ2-1	0.880155
mOM-Mϕ2-1	0.674399

## Sheet: Figures 2G
Figure 2G
CCL23 Gene Expression on human omental macrophages
Cells of interest	Gene expression (1/dCt)
PBMC 1-1	0.106081
PBMC 1-2	0.110424
PBMC 1-3	0.105032
hOM-Mϕ1-1	0.141451
hOM-Mϕ1-2	0.12172
hOM-Mϕ1-3	0.147039
hOM-Mϕ2-1	0.149319
hOM-Mϕ2-1	0.129327
hOM-Mϕ2-1	0.132465

## Sheet: Figure 2H
Figure 2H
CCL6 ELISA (pg/mL) on conditioned media mouse peritoneal adipose tissues
Omentum	Gonadal Fat	Uterine Fat	Mesenteric Fat
4066.42	94.9167	101.083	124.042
5031.08	139.792	91.875	432.667
6042.5	100.625	220.125	708.833
5834.33	127.167	242	345.458
5224.92	178.125	133.167	559.667

## Sheet: Figure 3A
Figure 3A
Migration assay of ID8 towards CCL6 (ng/mL)
Average number of cells per field view for each condition of counted cells in n=3 replicates
SF1-1	72
SF1-2	61.6667
SF1-3	50.6667
1ng/mL-1	79.6667
1ng/mL-2	73.3333
1ng/mL-3	92.6667
10ng/mL-1	84.6667
10ng/mL-2	76.6667
10ng/mL-3	93.3333
25ng/mL-1	81.3333
25ng/mL-2	100.667
25ng/mL-3	73
50ng/mL-1	116.667
50ng/mL-2	120.667
50ng/mL-3	106.667
100ng/mL-1	121
100ng/mL-2	89
100ng/mL-3	135
200ng/mL-1	135.333
200ng/mL-2	157
200ng/mL-3	155.333

## Sheet: Figure 3B
Figure 3B
Migration assay of SKOV3ip.1 towards CCL23 (ng/mL)
Average number of cells per field view for each condition of counted cells in n=3 replicates
SF1-1	94.3333
SF1-2	88.3333
SF1-3	102.333
1ng/mL-1	124.667
1ng/mL-2	118
1ng/mL-3	117.333
10ng/mL-1	132
10ng/mL-2	133
10ng/mL-3	121.667
25ng/mL-1	121
25ng/mL-2	119.667
25ng/mL-3	131.333
50ng/mL-1	134.333
50ng/mL-2	130
50ng/mL-3	141.333
100ng/mL-1	136.333
100ng/mL-2	155.667
100ng/mL-3	147.333
200ng/mL-1	177.333
200ng/mL-2	201.333
200ng/mL-3	176.667

## Sheet: Figure 3C 
Figure 3C
MTS Assay - Absorbance measured
ID8
SF1-1	0.376678
SF1-2	0.465278
SF1-3	0.433978
100ng/mL-CCL6-1	0.502146
100ng/mL-CCL6-2	0.515678
100ng/mL-CCL6-3	0.555578
200ng/mL-CCL6-1	0.540078
200ng/mL-CCL6-2	0.552178
200ng/mL-CCL6-3	0.549278
10%FBS-1	0.725178
10%FBS-2	0.774378
10%FBS-3	0.676078
SKOV3ip.1
SF1-1	0.461
SF1-2	0.6445
SF1-3	0.8106
100ng/mL-CCL23-1	0.6494
100ng/mL-CCL23-2	0.6007
100ng/mL-CCL23-3	0.6965
200ng/mL-CCL23-1	0.5963
200ng/mL-CCL23-2	0.5783
200ng/mL-CCL23-3	0.7043
10%FBS-1	0.7298
10%FBS-2	0.7828
10%FBS-3	0.9732

## Sheet: Figure 3D
Figure 3D
Migration assay of ID8 towards mouse omental conditioned media
Average number of cells per field view for each condition of counted cells in n=3 replicates
SF1-1	66.6667
SF1-2	52
SF1-3	53.3333
mOM-1	154
mOM-2	156
mOM-3	149
IgG 2.50-1	149
IgG 2.50-2	134.667
IgG 2.50-3	129.667
Neu Ab 2.5-1	73.6667
Neu Ab 2.5-2	69.3333
Neu Ab 2.5-3	72.6667
IgG 5.0-1	130
IgG 5.0-2	110.667
IgG 5.0-3	136
Neu Ab 5.0-1	68
Neu Ab 5.0-2	65
Neu Ab 5.0-3	65
10% FBS-1	186.333
10% FBS-2	192.333
10% FBS-3	175.667

## Sheet: Figure 3E
Figure 3E
Migration assay of SKOV3ip.1 towards human omental conditioned media
Average number of cells per field view for each condition of counted cells in n=3 replicates
SF1-1	49.3333
SF1-2	51
SF1-3	49
hOM-1	81.6667
hOM-2	88.6667
hOM-3	76
IgG 2.50-1	44.6667
IgG 2.50-2	46.3333
IgG 2.50-3	48
Neu Ab 2.5-1	70.3333
Neu Ab 2.5-2	72
Neu Ab 2.5-3	74
IgG 5.0-1	54
IgG 5.0-2	48.6667
IgG 5.0-3	49.3333
Neu Ab 5.0-1	74.3333
Neu Ab 5.0-2	71.3333
Neu Ab 5.0-3	70.3333
10% FBS-1	157.333
10% FBS-2	145.667
10% FBS-3	153

[truncated: 12 more sheets: Figure 3J, Figure 3K, Figure 3L, Figure 3M, Figure 3N, Figure 4C, Figure 4D, Figure 4E, Figure 4F, Figure 5C, Figure 5D, Figure 5G]
